# Supplementary material for: Broadening SARS-CoV-2 Immunity by Combining ORFV and Protein-Based Vaccines
Source: Vaccines (Basel). 2026 Jan 4;14(1):64. doi: 10.3390/vaccines14010064 (PMC12846268; doi:10.3390/vaccines14010064)
Supplement: Supplementary file 1 [file vaccines-14-00064-s001.zip]

Archive with 1 entries (1 files):
- vaccines-4025881-supplementary.pdf
